# Supplementary material for: (E)-2,6,10-Trimethyldodec-8-en-2-ol: An Undescribed Sesquiterpenoid from Copaiba Oil
Source: Molecules. 2021 Jul 23;26(15):4456. doi: 10.3390/molecules26154456 (PMC8348878; doi:10.3390/molecules26154456)
Supplement: Supplementary file 1 [file molecules-26-04456-s001.zip]

Archive with 1 entries (1 files):
- molecules-1241643-supplementary.pdf
